# Supplementary material for: Influence of the Growing Region on the Phytochemical Composition and Antioxidant Properties of North American Cranberry Fruit (Vaccinium macrocarpon Aiton)
Source: Plants (Basel). 2023 Oct 17;12(20):3595. doi: 10.3390/plants12203595 (PMC10609726; doi:10.3390/plants12203595)
Supplement: Supplementary file 1 [file plants-12-03595-s001.zip]

Archive with 1 entries (1 files):
- plants-2655914-supplementary.pdf
